# Supplementary material for: Effectiveness of a smartwatch-based feedback system in improving cardiopulmonary resuscitation quality: a simulation study
Source: Resusc Plus. 2025 Sep 30;26:101114. doi: 10.1016/j.resplu.2025.101114 (PMC12550195; doi:10.1016/j.resplu.2025.101114)
Supplement: Supplementary Data 2 [file mmc2.xlsx]

## Sheet: Planilha1
Pairwise Two-Sided Multiple Comparison Analysis with Dwass, Steel, Critchlow-Fligner(DSCF) Method
Variable: Correct Compression Rate(%)
CPR training level	P-value from DSCF test
Basic vs. Advanced	0.004
Basic vs. None(No training)	0.834
Advanced vs. None(No training)	0.044
