# Supplementary material for: Effectiveness of a smartwatch-based feedback system in improving cardiopulmonary resuscitation quality: a simulation study
Source: Resusc Plus. 2025 Sep 30;26:101114. doi: 10.1016/j.resplu.2025.101114 (PMC12550195; doi:10.1016/j.resplu.2025.101114)
Supplement: Supplementary Data 3 [file mmc3.xlsx]

## Sheet: Planilha1
							Variable	N	Mean	SD	95%CI	P-value
							Average depth, with VIMO	90	59.6	10.25	(57.45; 61.75)
							Average depth ,without VIMO	90	59.32	12.4	(56.72; 61.92)
							Paired difference	90	0.278	13.66	(-2.58; 3.138)	0.8474
							Optimal displacement , with VIMO	90	81.96	18.4	(78.1; 85.81)
							Optimal displacement ,without VIMO	90	71.01	22.33	(66.33; 75.68)
							Paired difference	90	10.95	25.18	(5.677; 16.22)	<.0001
							P-value from paired t-test .
							Without VIMO and with VIMO paired groups represents sequential simulation study groups with and Without Smartwatch Feedback.
							SD:Standard Deviation
							CI:Confidence Interval
							N:Sample size
