# Supplementary material for: Effectiveness of a smartwatch-based feedback system in improving cardiopulmonary resuscitation quality: a simulation study
Source: Resusc Plus. 2025 Sep 30;26:101114. doi: 10.1016/j.resplu.2025.101114 (PMC12550195; doi:10.1016/j.resplu.2025.101114)
Supplement: Supplementary Data 4 [file mmc4.xlsx]

## Sheet: report for  wsr test
		Variable	With VIMO(N=90) Median(IQR)	Without VIMO(N=90) Median(IQR)	Median Difference	95%CI Lower	95%CI Upper	P-value
		Overall Performance Score	97.0 (80.0, 99.0)	82.5 (49.0, 97.0)	19.5	13.5	27.5	< .001
		Total number of compressions(count)	222.0 (217.0, 230.0)	229.0 (215.0, 242.0)	-7.5	-13.5	-2.5	0.0059
		Compression recoil quality(%)	98.0 (55.0, 100.0)	97.0 (17.0, 100.0)	8.5	-1	24.5	0.08
		Adequate compression depth(%)	100.0 (89.0, 100.0)	99.0 (49.0, 100.0)	23.5	6	37.5	0.002
		Correct Compression Rate(%)	94.5 (70.0, 100.0)	62.5 (15.0, 94.0)	33	24	42.5	< .001
		Average compression rate(/min)	112.0 (110.0, 116.0)	116.0 (109.0, 122.0)	-4	-6.5	-1.5	0.002
		Compression fraction(%)	100.0 (99.0, 100.0)	100.0 (99.0, 100.0)	0.724	0	1	0.238
		The median difference with 95%CI was estimated using the Hodges–Lehmann (HL) method.
		P-value from Wilcoxon signed-rank test
		Without VIMO and With VIMO paired groups represents sequential simulation study groups with and without Smartwatch Feedback.
		IQR:Interquartile range
		CI:Confidence Interval
		N:Sample size
