# Supplementary material for: Effectiveness of a smartwatch-based feedback system in improving cardiopulmonary resuscitation quality: a simulation study
Source: Resusc Plus. 2025 Sep 30;26:101114. doi: 10.1016/j.resplu.2025.101114 (PMC12550195; doi:10.1016/j.resplu.2025.101114)
Supplement: Supplementary Data 5 [file mmc5.xlsx]

## Sheet: WRS test
Variable	Doctors (N=36)	Other healthcare professionals (N=54)	Total (N=90)	P-value
Overall Performance Score,				0.3221
Median (IQR)	8.0 (0.0, 25.0)	11.0 (1.0, 44.0)	10.0 (0.0, 30.0)
Optimal Displacements(%),				0.8851
Median (IQR)	7.3 (-0.3, 34.3)	6.8 (0.0, 26.5)	7.3 (0.0, 30.0)
Correct Compression Rate(%),				0.7421
Median (IQR)	14.5 (1.0, 55.0)	27.5 (1.0, 61.0)	26.0 (1.0, 59.0)
1P-value from Wilcoxon rank sum test
N:Sample size
