# Supplementary material for: Effectiveness of a smartwatch-based feedback system in improving cardiopulmonary resuscitation quality: a simulation study
Source: Resusc Plus. 2025 Sep 30;26:101114. doi: 10.1016/j.resplu.2025.101114 (PMC12550195; doi:10.1016/j.resplu.2025.101114)
Supplement: Supplementary Data 6 [file mmc6.xlsx]

## Sheet: KWtest
	experience level
Variable	>2yrs (N=18)	<2yrs (N=59)	Does not apply (N=13)	Total (N=90)	P-value
Overall Performance Score					0.1231
Median (IQR)	18.5 (0.0, 37.0)	7.0 (0.0, 28.0)	15.0 (7.0, 52.0)	10.0 (0.0, 30.0)
Optimal Displacements(%)					0.4551
Median (IQR)	8.5 (0.0, 39.0)	3.5 (0.0, 26.5)	19.0 (0.0, 29.5)	7.3 (0.0, 30.0)
Correct Compression Rate(%)					0.2611
Median (IQR)	27.0 (1.0, 63.0)	24.0 (0.0, 51.0)	59.0 (14.0, 66.0)	26.0 (1.0, 59.0)
1P-value from Kruskal-Wallis test
N:Sample size
