# Supplementary material for: Effectiveness of a smartwatch-based feedback system in improving cardiopulmonary resuscitation quality: a simulation study
Source: Resusc Plus. 2025 Sep 30;26:101114. doi: 10.1016/j.resplu.2025.101114 (PMC12550195; doi:10.1016/j.resplu.2025.101114)
Supplement: Supplementary Data 7 [file mmc7.xlsx]

## Sheet: TABLEN
	Variable	Total (N=90)
	Overall Performance Score without VIMO
	N	90
	Range	0.0, 100.0
	Mean (SD)	69.43 (32.10)
	Median (IQR)	82.5 (49.0, 97.0)
	Overall Performance Score with VIMO
	N	90
	Range	38.0, 99.0
	Mean (SD)	88.17 (16.31)
	Median (IQR)	97.0 (80.0, 99.0)
	Total number of compressions(count) without VIMO
	N	90
	Range	107.0, 299.0
	Mean (SD)	228.57 (33.53)
	Median (IQR)	229.0 (215.0, 242.0)
	Total number of compressions(count) with VIMO
	N	90
	Range	123.0, 260.0
	Mean (SD)	222.04 (15.37)
	Median (IQR)	222.0 (217.0, 230.0)
	Compression recoil quality(%) without VIMO
	N	90
	Range	0.0, 100.0
	Mean (SD)	68.44 (40.36)
	Median (IQR)	97.0 (17.0, 100.0)
	Compression recoil quality(%) with VIMO
	N	90
	Range	0.0, 100.0
	Mean (SD)	76.01 (33.45)
	Median (IQR)	98.0 (55.0, 100.0)
	Adequate compression depth(%) without VIMO
	N	90
	Range	0.0, 100.0
	Mean (SD)	73.57 (37.97)
	Median (IQR)	99.0 (49.0, 100.0)
	Adequate compression depth(%) with VIMO
	N	90
	Range	9.0, 100.0
	Mean (SD)	87.90 (22.60)
	Median (IQR)	100.0 (89.0, 100.0)
	Correct Compression Rate(%) without VIMO
	N	90
	Range	0.0, 100.0
	Mean (SD)	53.03 (39.48)
	Median (IQR)	62.5 (15.0, 94.0)
	Correct Compression Rate(%) with VIMO
	N	90
	Range	0.0, 100.0
	Mean (SD)	83.23 (22.87)
	Median (IQR)	94.5 (70.0, 100.0)
	Average compression rate(/min) without VIMO
	N	90
	Range	54.0, 150.0
	Mean (SD)	116.21 (15.36)
	Median (IQR)	116.0 (109.0, 122.0)
	Average compression rate(/min) with VIMO
	N	90
	Range	99.0, 137.0
	Mean (SD)	112.67 (6.20)
	Median (IQR)	112.0 (110.0, 116.0)
	compression fraction(%) without VIMO
	N	90
	Range	82.0, 100.0
	Mean (SD)	99.04 (2.65)
	Median (IQR)	100.0 (99.0, 100.0)
	compression fraction(%) with VIMO
	N	90
	Range	1.0, 100.0
	Mean (SD)	98.43 (10.49)
	Median (IQR)	100.0 (99.0, 100.0)
	Range : Minimum value, Maximum value
	SD: Standard Deviation
	IQR (Interquartile range) : Q1(1st quartile), Q3(3rd quartile)
