# Supplementary material for: Effectiveness of a smartwatch-based feedback system in improving cardiopulmonary resuscitation quality: a simulation study
Source: Resusc Plus. 2025 Sep 30;26:101114. doi: 10.1016/j.resplu.2025.101114 (PMC12550195; doi:10.1016/j.resplu.2025.101114)
Supplement: Supplementary Data 10 [file mmc10.xlsx]

## Sheet: Planilha1
Numero	data_nascimento	data_final	Genero	Etnia	pais_Nascimento	formacao	Treinamento_RCP	ultimo_treinamento	metricas	Profundidade	Frequencia	Pontuacao_Total_1	Total_Compressoes_1	Profundidade_media_1	Boa_liberacao_1	Boa_profundidade_1	Deslocamento_otimo_1	pct_FC_Correta_1	FC_media_1	Fracao_compressao_1	Pontuacao_Total_2	Total_Compressoes_2	Profundidade_media_2	Boa_liberacao_2	Boa_profundidade_2	Deslocamento_otimo_2	pct_FC_Correta_2	FC_media_2	Fracao_compressao_2
1	1982-10-01	2024-11-15	1	1	Brasil (1)	3	2	1	1	1	1	97	242	51	100	66	83	26	122	100	95	218	54	100	71	85.5	100	109	100
2	1974-08-03	2024-11-15	1	3	Brasil (1)	3	2	2	1	2	1	99	197	68	100	100	100	35	99	100	99	201	66	100	100	100	62	101	100
3	1998-11-14	2024-11-15	2	1	Brasil (1)	5	2	2	1	1	1	16	214	61	1	98	49.5	97	107	100	67	224	64	6	100	53	91	114	100
4	1979-08-02	2024-11-15	1	1	Brasil (1)	3	2	2	1	1	1	46	292	53	86	78	82	0	147	100	46	260	51	4	52	28	5	132	100
5	1988-12-06	2024-11-15	2	3	Brasil (1)	2	2	2	1	2	1	74	193	67	17	98	57.5	44	100	97	96	201	59	67	100	83.5	70	103	99
6	2024-08-12	2024-11-15	1	3	Brasil (1)	2	1	1	1	1	1	2	292	66	0	100	50	0	147	90	39	234	60	55	99	77	0	137	87
7	1999-10-05	2024-11-15	2	2	Brasil (1)	2	2	2	1	1	1	98	236	68	100	100	100	37	121	99	99	224	60	100	100	100	80	117	100
8	1999-08-12	2024-11-15	1	3	Brasil (1)	2	2	2	1	2	2	22	264	69	0	100	50	1	133	100	98	242	67	100	100	100	27	122	100
9	1978-12-27	2024-11-15	1	1	Brasil (1)	1	1	2	1	2	2	98	242	67	100	100	100	27	122	100	97	237	72	100	100	100	72	119	100
10	1974-03-02	2024-11-15	1	1	Brasil (1)	3	3	3	2	2	2	21	107	51	50	76	63	0	54	100	85	236	61	23	82	52.5	59	119	100
11	1984-10-02	2024-11-15	2	1	Brasil (1)	1	3	3	1	1	1	84	194	48	100	25	62.5	27	98	100	99	211	56	100	97	98.5	93	106	100
12	2002-11-06	2024-11-15	2	4	Outro (2)	2	2	2	1	2	1	86	261	59	42	96	69	0	131	100	93	239	54	99	80	89.5	40	121	99
13	1998-12-16	2024-11-15	1	1	Brasil (1)	2	1	2	1	1	1	0	222	75	0	100	50	97	115	99	61	233	72	22	100	61	29	122	99
14	1990-12-21	2024-11-15	2	1	Brasil (1)	2	1	2	1	2	1	97	213	54	100	78	89	100	108	99	80	225	50	100	60	80	100	113	100
15	1998-02-21	2024-11-15	2	1	Brasil (1)	3	2	2	1	2	1	50	250	60	40	88	64	20	125	99	78	229	56	50	98	74	79	115	100
16	1999-01-23	2024-11-15	1	1	Brasil (1)	1	1	2	1	1	1	74	243	75	100	100	100	25	122	99	99	233	72	100	100	100	69	117	99
17	1997-06-16	2024-11-15	2	1	Brasil (1)	1	1	2	1	2	1	68	279	60	100	95	97.5	0	140	98	68	240	45	99	17	58	51	121	98
18	1985-09-14	2024-11-15	1	1	Brasil (1)	1	3	3	1	2	2	49	266	66	9	100	54.5	5	133	98	94	238	63	25	99	62	64	120	99
19	1979-06-19	2024-11-15	1	4	Brasil (1)	1	1	1	1	2	2	29	299	81	36	100	68	0	150	100	54	237	80	3	100	51.5	45	125	97
20	1997-08-22	2024-11-15	1	1	Brasil (1)	3	2	2	1	2	1	99	234	63	100	100	100	64	117	100	98	226	64	100	100	100	96	115	98
21	2024-08-14	2024-11-15	2	1	Brasil (1)	2	2	2	1	2	1	88	216	55	11	100	55.5	100	109	99	99	219	54	100	96	98	99	110	100
22	2024-08-14	2024-11-15	2	2	Brasil (1)	3	1	2	1	2	2	90	222	66	99	99	99	43	121	93	99	198	72	100	99	99.5	41	100	100
23	1998-07-16	2024-11-15	2	1	Brasil (1)	2	1	2	1	2	1	97	194	56	100	93	96.5	21	97	100	54	212	42	100	11	55.5	97	108	100
24	1988-01-20	2024-11-15	2	1	Brasil (1)	3	3	3	2	2	2	14	286	37	100	0	50	0	145	100	91	220	50	50	100	75	41	111	99
25	1973-02-28	2024-11-15	1	3	Brasil (1)	3	2	1	1	2	2	81	253	49	100	41	70.5	15	127	97	93	239	54	82	80	81	59	120	100
26	1995-05-04	2024-11-15	1	1	Brasil (1)	1	2	1	1	2	1	98	197	77	87	100	93.5	34	99	100	98	212	67	78	100	89	97	108	100
27	1974-03-01	2024-11-15	2	1	Brasil (1)	2	3	3	1	2	2	97	193	67	95	100	97.5	16	97	100	99	222	56	100	93	96.5	100	111	100
28	2000-08-08	2024-11-15	2	1	Brasil (1)	5	3	3	1	1	1	85	176	65	100	100	100	0	88	99	99	217	57	100	100	100	96	109	100
29	1993-07-25	2024-11-15	2	1	Brasil (1)	1	1	2	1	1	1	99	229	63	100	100	100	96	115	100	98	216	63	81	100	90.5	97	109	100
30	2000-07-18	2024-11-15	2	1	Brasil (1)	5	3	1	1	1	1	99	237	54	100	91	95.5	62	119	100	99	234	58	100	100	100	85	118	100
31	1998-03-23	2024-11-15	2	1	Brasil (1)	5	3	3	1	1	1	84	234	59	15	98	56.5	61	119	99	98	234	79	94	100	97	87	118	99
32	1986-07-19	2024-11-15	1	1	Brasil (1)	1	1	2	1	2	1	98	234	79	94	100	97	87	118	99	97	226	74	38	100	69	96	114	99
33	1993-09-16	2024-11-15	1	1	Brasil (1)	2	1	2	1	2	1	78	228	73	1	100	50.5	98	115	100	89	230	53	100	54	77	97	115	99
34	1971-07-12	2024-11-15	1	2	Brasil (1)	3	2	2	1	2	2	89	234	53	100	54	77	97	115	99	97	242	74	100	100	100	100	107	100
35	2024-04-22	2024-11-15	2	1	Brasil (1)	5	3	1	2	2	2	12	170	34	100	1	50.5	48	99	87	99	123	59	99	99	99	89	104	100
36	1986-09-25	2024-11-15	1	1	Brasil (1)	3	1	2	1	2	2	99	123	59	99	99	99	89	104	99	99	230	69	100	100	100	90	115	100
37	1970-03-08	2024-11-15	1	1	Brasil (1)	4	1	2	1	2	1	98	233	74	57	100	78.5	92	117	100	98	233	74	57	100	78.5	92	117	100
38	1982-09-21	2024-11-15	2	1	Brasil (1)	4	2	2	1	2	1	34	240	39	79	0	39.5	25	122	98	97	214	62	95	99	97	94	113	98
39	1973-08-06	2024-11-15	1	1	Brasil (1)	4	1	2	1	1	1	86	215	48	89	37	63	99	108	100	97	214	62	95	99	97	94	113	98
40	2000-08-15	2024-11-15	2	1	Brasil (1)	5	2	2	1	1	1	25	236	37	100	0	50	65	119	100	54	223	52	100	65	82.5	93	113	100
41	1998-09-11	2024-11-15	2	1	Brasil (1)	1	1	1	1	1	1	53	223	43	100	0	50	80	118	99	95	189	59	100	100	100	90	105	100
42	2000-05-08	2024-11-15	1	1	Brasil (1)	1	2	3	2	1	1	34	240	39	79	0	39.5	25	122	98	86	215	50	89	49	69	99	108	99
43	2001-07-05	2024-11-15	1	3	Brasil (1)	5	2	2	1	1	1	53	233	42	100	0	50	93	113	99	97	199	52	100	62	81	49	100	100
44	1998-10-14	2024-11-15	1	1	Brasil (1)	1	1	2	1	2	1	99	236	75	100	10	55	63	119	100	99	233	60	100	100	100	93	117	100
45	1997-01-17	2024-11-15	1	1	Brasil (1)	1	1	2	1	2	2	99	240	56	100	100	100	78	118	100	99	222	64	100	100	100	93	114	100
46	1996-02-12	2024-11-15	1	1	Brasil (1)	1	1	1	1	1	1	99	221	72	82	100	91	100	112	100	99	217	62	88	100	94	100	109	100
47	1997-07-20	2024-11-15	1	1	Brasil (1)	1	1	1	1	1	1	16	228	79	5	100	52.5	98	115	100	70	219	62	21	100	60.5	99	110	100
48	1995-01-25	2024-11-15	1	1	Brasil (1)	1	1	1	1	1	1	59	287	64	100	98	99	0	143	100	99	227	58	99	91	95	80	114	100
49	1997-05-20	2024-11-15	1	1	Brasil (1)	1	1	2	1	2	1	97	194	69	88	100	94	25	98	100	99	218	61	100	100	100	89	110	100
50	1999-08-23	2024-11-15	2	1	Brasil (1)	1	1	2	1	2	1	64	237	78	17	99	58	13	125	97	94	236	61	76	100	88	51	116	99
51	1983-06-09	2024-11-15	1	1	Brasil (1)	1	1	2	1	2	1	81	219	47	100	12	56	100	111	99	99	222	60	91	100	95.5	100	112	100
52	1998-08-03	2024-11-15	1	1	Brasil (1)	5	3	3	1	2	1	97	232	51	100	62	81	93	117	100	99	235	60	100	100	100	95	118	99
53	2002-01-06	2024-11-15	2	1	Brasil (1)	5	1	2	1	1	1	99	207	66	100	100	100	94	104	100	99	209	60	100	100	100	99	105	100
54	1987-02-05	2024-11-15	2	3	Brasil (1)	3	3	3	1	2	2	44	288	46	100	13	56.5	2	144	99	95	238	100	82	56	69	66	120	99
55	1976-01-12	2024-11-15	2	1	Brasil (1)	3	2	2	1	2	2	63	275	49	88	27	57.5	0	138	99	68	223	57	22	96	59	100	112	99
56	1998-02-04	2024-11-15	2	1	Brasil (1)	2	2	2	1	1	1	16	211	35	100	0	50	99	110	99	68	223	22	96	57	76.5	100	112	100
57	2001-07-10	2024-11-15	2	3	Brasil (1)	3	3	3	1	2	2	19	219	35	95	0	47.5	93	114	99	95	238	56	100	82	91	66	120	100
58	1979-12-07	2024-11-15	1	3	Brasil (1)	3	2	1	2	2	2	37	245	39	100	0	50	20	124	99	67	223	57	22	96	59	100	112	100
59	1990-08-22	2024-11-15	2	1	Brasil (1)	2	1	2	1	1	1	99	229	60	100	99	99.5	92	115	100	98	217	59	73	100	86.5	98	109	100
60	1992-01-22	2024-11-15	2	1	Brasil (1)	2	1	2	1	1	1	89	244	77	29	100	64.5	35	122	100	97	220	60	7	100	53.5	96	111	99
61	1990-08-31	2024-11-15	1	1	Brasil (1)	2	1	2	1	1	1	99	235	76	91	100	95.5	71	119	100	98	218	59	98	100	99	100	110	100
62	1972-08-05	2024-11-15	1	1	Brasil (1)	2	1	2	1	1	1	7	237	75	0	100	50	69	119	100	38	224	60	50	100	75	100	110	100
63	2000-05-14	2024-11-15	2	1	Brasil (1)	2	2	2	1	1	1	21	181	42	12	24	18	76	116	82	98	217	56	100	89	94.5	100	110	100
64	1999-12-21	2024-11-15	2	1	Brasil (1)	2	2	2	1	1	1	55	209	61	6	100	53	91	105	100	62	218	60	10	98	54	100	110	100
65	1994-04-17	2024-11-15	2	3	Brasil (1)	2	2	2	1	1	1	0	294	71	0	100	50	0	148	100	50	219	60	30	100	65	63	114	98
66	1980-02-08	2024-11-15	1	1	Brasil (1)	1	1	2	1	1	1	87	218	48	100	16	58	100	111	100	94	225	52	100	53	76.5	100	113	100
67	1997-03-24	2024-11-15	2	1	Brasil (1)	1	1	1	1	1	1	79	229	46	100	9	54.5	82	115	100	98	225	57	100	91	95.5	83	114	100
68	1996-06-22	2024-11-15	1	4	Brasil (1)	1	1	2	1	1	1	99	221	67	10	100	55	96	111	99	99	221	59	100	100	100	98	110	100
69	1998-01-23	2024-11-15	1	1	Brasil (1)	1	1	1	1	1	1	90	209	63	17	100	58.5	96	105	100	99	224	57	80	100	90	99	112	99
70	1994-06-10	2024-11-15	2	1	Brasil (1)	1	1	2	1	2	1	99	236	65	100	100	100	70	118	100	99	222	87	100	57	78.5	100	112	100
71	1994-07-18	2024-11-15	2	1	Brasil (1)	1	1	1	1	1	1	100	223	71	100	100	100	99	111	100	99	223	60	100	100	100	99	112	100
72	1991-01-01	2024-11-15	1	1	Brasil (1)	1	1	2	1	2	1	98	208	53	100	86	93	80	103	100	99	202	60	100	100	100	82	105	100
73	1982-05-24	2024-11-15	1	1	Brasil (1)	1	1	2	1	2	2	1	227	70	0	100	50	61	116	100	79	229	54	100	9	54.5	82	115	100
74	1985-08-15	2024-11-15	2	1	Brasil (1)	2	1	1	1	1	1	80	234	72	5	100	52.5	69	118	100	98	220	57	98	100	99	100	110	100
75	1995-10-18	2024-11-15	1	1	Brasil (1)	1	1	2	1	1	1	81	219	47	100	12	56	100	111	99	98	222	58	91	100	95.5	100	112	100
76	1996-12-17	2024-11-15	1	1	Brasil (1)	3	2	2	1	1	1	99	238	77	74	100	87	64	119	100	75	230	52	88	44	66	61	119	100
77	1987-07-24	2024-11-15	2	1	Brasil (1)	3	2	2	1	1	1	49	269	74	0	100	50	0	135	100	50	233	60	0	100	50	56	118	100
78	1983-04-19	2024-11-15	1	3	Brasil (1)	3	2	2	1	1	1	95	252	69	100	100	100	0	126	100	98	220	22	100	60	80	100	110	100
79	1995-09-06	2024-11-15	1	3	Brasil (1)	3	2	2	1	1	1	95	252	69	100	100	100	0	126	100	98	220	60	22	100	61	100	110	100
80	1999-05-30	2024-11-15	2	1	Brasil (1)	3	2	2	1	2	1	17	263	58	0	100	50	0	132	100	78	211	59	8	98	53	98	108	100
81	1996-12-27	2024-11-15	2	1	Brasil (1)	1	2	2	1	1	1	86	178	54	100	79	89.5	1	90	100	99	212	61	100	100	100	95	107	100
82	1996-05-29	2024-11-15	2	1	Brasil (1)	1	2	2	1	1	1	95	192	54	100	97	98.5	16	96	100	98	219	53	100	96	98	100	110	100
83	1994-02-10	2024-11-15	2	1	Brasil (1)	3	2	2	1	2	1	60	154	62	99	100	99.5	0	78	100	75	208	59	8	100	54	80	105	100
84	1997-07-29	2024-11-15	2	1	Brasil (1)	1	1	2	1	1	1	92	215	51	33	64	48.5	98	109	100	93	217	52	100	65	82.5	100	111	100
85	1997-08-30	2024-11-15	2	1	Brasil (1)	1	1	2	1	1	1	74	226	38	39	49	44	99	114	100	90	221	57	57	100	78.5	99	111	100
86	1978-05-05	2024-11-15	1	1	Brasil (1)	1	1	1	1	1	1	79	263	66	12	100	56	0	132	100	99	222	64	90	100	95	100	111	100
87	2000-10-06	2024-11-15	2	1	Brasil (1)	1	3	3	1	1	1	93	217	52	100	62	81	84	111	100	74	225	46	55	12	33.5	98	113	100
88	1994-11-16	2024-11-15	2	1	Brasil (1)	1	1	2	1	1	1	69	226	54	17	80	48.5	98	114	100	99	220	60	47	100	73.5	60	99	100
89	1999-03-07	2024-11-15	2	2	Brasil (1)	3	3	3	1	1	1	74	225	46	55	12	33.5	98	113	100	81	226	62	21	100	60.5	99	113	100
90	1985-11-16	2024-11-15	2	1	Brasil (1)	1	1	1	1	1	1	99	223	60	100	100	100	99	112	100	99	222	64	100	100	100	100	111	100
